# Supplementary material for: A comprehensive in silico analysis of mutation spectrum of maple syrup urine disease (MSUD) genes in Iranian population
Source: Mol Biol Res Commun. 2024;13(4):235–46. doi: 10.22099/mbrc.2024.49847.1958 (PMC11416852; doi:10.22099/mbrc.2024.49847.1958)
Supplement: Supplementary Material 1 [file mbrc-13-235.s003.xlsx]

## Sheet: variants
gene	Variant	Protein	Type of Mutation	ACMG	Exon/Intron	CADD	SIFT	POLY PHEN 2	panther	fathm	Mutation taster	Mupro	I-Mutant 2.0	GENETIC TEST	Mode of Inheritance	REPORTED DISORDER	novelty	TYPE OF MARRIAGE	NUMBER OF PATIENTS	Gender	STUDY	PMID
Missense Variants
BCKDHA	c.629C>T	p.Ala210Val	Missense	Likely Pathogenic	5	31	Damaging	PROBABLY DAMAGING(1.000)	probably damaging 0.74	DAMAGING(-5.61)	disease causing	DECREASE (DDG=-1.92)	Increase (DDG=0.27)	PCR	AR	Classic MSUD	Yes	consanguineous	1	F	Four novel mutations of the BCKDHA, BCKDHB and DBT genes in Iranian patients with maple syrup urine disease	PMID: 29306928
BCKDHA	c.890G>A	p.Arg297His	Missense	Pathogenic	7	25	Damaging	PROBABLY DAMAGING(0.999 )	probably damaging(0.95)	DAMAGING( -3.81)	disease causing	DECREASE (DDG=-0.62)	Decrease (DDG=-0.61)	PCR	AR	ClassicMSUD	No	consanguineous	1	M	Four novel mutations of the BCKDHA, BCKDHB and DBT genes in Iranian patients with maple syrup urine disease	PMID: 29306928
BCKDHA	c.890G>A	p.Arg297His	Missense	Pathogenic	7	25	Damaging	PROBABLY DAMAGING(0.999 )	probably damaging(0.95)	DAMAGING( -3.81)	disease causing	DECREASE (DDG=-0.62)	Decrease (DDG=-0.61)	PCR/ Sanger Sequencing	AR	ClassicMSUD	No	consanguineous			Frequent novel mutations are causative for maple syrup urine disease from Southwest Iran
BCKDHA	c.890G>A	p.Arg297His	Missense	Pathogenic	7	25	Damaging	PROBABLY DAMAGING(0.999 )	probably damaging(0.95)	DAMAGING( -3.81)	disease causing	DECREASE (DDG=-0.62)	Decrease (DDG=-0.61)	Homozygosity mapping			No	consanguineous			Homozygosity mapping in maple syrup urine disease patients from Iran: Identification of novel
BCKDHA	c.890G > A	P39H?	Missense	Pathogenic	7	26.7	Damaging	BENIGN (0.000)	probably benign 0.02	DAMAGING( -3.81)	Disease causing	DECREASE (DDG=-0.63)	DECREASE (DDG=-0.16)	PCR/ Sanger Sequencing		MSUD	No	consanguineous			Frequent novel mutations are causative for maple syrup urine disease from Southwest Iran
BCKDHA	c.868G>A	p.Gly290Arg	Missense	Pathogenic	7	28.3	Damaging	PROBABLY DAMAGING(1.000)	probably damaging 0.95	DAMAGING( -4.53)	disease causing	DECREASE (DDG=-0.34)	Decrease (DDG=-1.60)	PCR	AR	Classic MSUD	No	consanguineous	1	M	Four novel mutations of the BCKDHA, BCKDHB and DBT genes in Iranian patients with maple syrup urine disease	PMID: 29306928
BCKDHA	c.731G > A	p. G244E	Missense	Likely Pathogenic	6	27.6	Probably damaging	Damaging	probably damaging 0.95	DAMAGING( -8.70)	Disease causing	DECREASE (DDG=-0.63)	Decrease (DDG=-0.44 )	PCR/ Direct Sequencing	AR	MSUD	Yes	consanguineous	1	F	Identification of six novel mutations in Iranian patients	PMID: 26901124
BCKDHA	c.452C > T	T151M	Missense	Benign	4	25.2	Damaging	probably damaging (0.937)	probably damaging 0.57	DAMAGING( -3.88)	Disease causing	DECREASE (DDG=-0.77)	Increase (DDG=0.20)	PCR/ Sanger Sequencing		MSUD	No	consanguineous			Frequent novel mutations are causative for maple syrup urine disease from Southwest Iran
BCKDHA	c.938C > A	A313D	Missense	Likely Pathogenic	7	29.7	Damaging	probably damaging (1.00)	probably damaging 0.95	DAMAGING( -5.13)	Disease causing	DECREASE (DDG= -0.46)	Decrease (DDG=-1.68 )	PCR/ Sanger Sequencing		MSUD	yes	consanguineous			Frequent novel mutations are causative for maple syrup urine disease from Southwest Iran
BCKDHB	c.508G > T	p.[Arg170Cys]	Missense	Pathogenic	5	?	Damaging	probably damaging (1.00)	probably damaging 0.95	DAMAGING -3.00	Disease causing	DECREASE (DDG=-0.76)	Decrease (DDG=-1.01 )	PCR/ Direct Sequencing	AR	MSUD	No	consanguineous	3	M/F	In silico analysis of novel mutations in maple syrup urine disease patients from Iran	PMID: 27507644
BCKDHB	c.508C > T	p.[Arg170Cys]	Missense	Pathogenic	5	27.9	Damaging	probably damaging (1.00)	probably damaging 0.96	DAMAGING -3.01	Disease causing	DECREASE (DDG=-0.76)	Decrease (DDG=-1.01 )	multiplex PCR	AR	MSUD	No	consanguineous	5	M/F	Maple syrup urine disease mutation spectrum in a cohort of 40consanguineous patients and insilico analysis of novel mutations
BCKDHB	c.508C > T	p.[Arg170Cys]	Missense	Pathogenic	5	27.9	Damaging	probably damaging (1.00)	probably damaging 0.97	DAMAGING -3.02	Disease causing	DECREASE (DDG=-0.76)	Decrease (DDG=-1.01 )	PCR/ Direct Sequencing	AR	Classic MSUD	No	_	1	M	A Classic Case of Maple Syrup Urine Disease and a Novel Mutation in the BCKDHA Gene
BCKDHB	c.508C > T	p.Arg170Cys	Missense	Pathogenic	5	27.9	Damaging	probably damaging (1.00)	probably damaging 0.98	DAMAGING -3.03	Disease causing	DECREASE (DDG=-0.76)	Decrease (DDG=-1.01 )	PCR/ Direct Sequencing	AR	MSUD	No	consanguineous	1	F	Co-existence of phenylketonuria either with maple syrup urine disease or Sandhoff disease in two patients from Iran	PMID: 27682710
BCKDHB	c.508C > T	p.Arg170Cys	Missense	Pathogenic	5	27.9	Damaging	probably damaging (1.00)	probably damaging 0.99	DAMAGING -3.04	Disease causing	DECREASE (DDG=-0.76)	Decrease (DDG=-1.01 )	PCR/ Sanger Sequencing	AR	MSUD	No	consanguineous			Frequent novel mutations are causative for maple syrup urine disease from Southwest Iran
BCKDHB	c.508C > T	R170C	Missense	Pathogenic	5	27.9	Damaging	probably damaging (1.00)	probably damaging 0.100	DAMAGING -3.05	Disease causing	DECREASE (DDG=-0.76)	Decrease (DDG=-1.01 )	PCR/ Sanger Sequencing		MSUD	yes	consanguineous			Frequent novel mutations are causative for maple syrup urine disease from Southwest Iran
BCKDHB	c.496A > G	K166E	Missense	Likely Pathogenic	5	27.7	Damaging	probably damaging (1.00)	probably damaging 0.89	DAMAGING -2.94	Disease causing	DECREASE (DDG=-0.82)	Decrease (DDG=-1.08 )	PCR/ Sanger Sequencing		MSUD	yes	consanguineous			Frequent novel mutations are causative for maple syrup urine disease from Southwest Iran
BCKDHB	c.1110G > A	p.Glu330Lys	Missense	?	9		Damaging	Damaging	probably damaging 0.95	DAMAGING -3.22	Disease causing	?	?			Classic MSUD	yes	consanguineous	1	M	A Novel Mutation in the BCKDHB Gene Causes in an Iranian Child Classic Maple Syrup Urine Disease
BCKDHB	c.484 A > G	p.Asn162Asp	Missense	Likely Pathogenic	5	25.4	Damaging	PROBABLY DAMAGING(1.000)	probably damaging 0.89	DAMAGING -2.96	Disease causing	DECREASE (DDG=-0.21)	Decrease (DDG=-1.67)	multiplex PCR	AR	MSUD	Yes	consanguineous	1	F	Maple syrup urine disease mutation spectrum in a cohort of 40consanguineous patients and insilico analysis of novel mutations	PMID: 31119508
BCKDHB	c.484 A>G	p.N162D	Missense	Likely Pathogenic	5	25.4	Damaging	PROBABLY DAMAGING(1.000)	probably damaging 0.90	DAMAGING -2.96	Disease causing	DECREASE (DDG=-0.21)	Decrease (DDG=-1.67)	Homozygosity mapping	AR		Yes	consanguineous			Homozygosity mapping in maple syrup urine disease patients from Iran: Identification of novel
BCKDHB	c.988G > A	E330K	Missense	Pathogenic	9	31	Damaging	probably damaging (1.00)	probably damaging 0.95	DAMAGING -3.22	Disease causing	DECREASE (DDG= -0.80)	Decrease (DDG=-0.96 )	PCR/ Sanger Sequencing		MSUD	yes	consanguineous			Frequent novel mutations are causative for maple syrup urine disease from Southwest Iran
BCKDHB	c.988G > A	p.Glu330Lys	Missense	Pathogenic	9	31	Damaging	probably damaging (1.00)	probably damaging 0.95	DAMAGING -3.23	Disease causing	DECREASE (DDG= -0.80)	Decrease (DDG=-0.96 )	multiplex PCR	AR	MSUD	No	consanguineous	5	M/F	Maple syrup urine disease mutation spectrum in a cohort of 40consanguineous patients and insilico analysis of novel mutations
BCKDHB	c.988G > A	p.Glu330Lys	Missense	Pathogenic	9	31	Damaging	probably damaging (1.00)	probably damaging 0.96	DAMAGING -3.24	Disease causing	DECREASE (DDG= -0.80)	Decrease (DDG=-0.96 )	PCR/ Direct Sequencing	AR	MSUD	yes	consanguineous	1	F	Co-existence of phenylketonuria either with maple syrup urine disease or Sandhoff disease in two patients from Iran	PMID: 27682710
BCKDHB	c.988G > A	p.Glu330Lys	Missense	Pathogenic	9	31	Damaging	probably damaging (1.00)	probably damaging 0.97	DAMAGING -3.25	Disease causing	DECREASE (DDG= -0.80)	Decrease (DDG=-0.96 )	PCR/ Direct Sequencing	AR	MSUD	No	consanguineous	4	M/F	In silico analysis of novel mutations in maple syrup urine disease patients from Iran
BCKDHB	c.410C>T	p.Ala137Val	Missense	Pathogenic	4	25	Damaging	PROBABLY DAMAGING(0.999 )	probably damaging 0.95	DAMAGING -4.28	Disease causing	DECREASE (DDG=-0.62)	Decrease (DDG=-1.09)	PCR	AR	Classic MSUD	No	consanguineous	1	F	Four novel mutations of the BCKDHA, BCKDHB and DBT genes in Iranian patients with maple syrup urine disease	PMID: 29306928
BCKDHB	c.410C>T	p.Ala137Val	Missense	Pathogenic	4	25	Damaging	PROBABLY DAMAGING(0.999 )	probably damaging 0.96	DAMAGING -4.29	Disease causing	DECREASE (DDG=-0.62)	Decrease (DDG=-1.09)	multiplex PCR	AR	MSUD	No	consanguineous	1	F	Maple syrup urine disease mutation spectrum in a cohort of 40consanguineous patients and insilico analysis of novel mutations
BCKDHB	c.652C>T	p.Pro218Ser	Missense	VUS	6	27.5	Damaging	PROBABLY DAMAGING(1.000)	probably damaging 0.95	DAMAGING -3.03	Disease causing	DECREASE (DDG=-1.01)	Decrease (DDG=-1.36)	PCR	AR	Intermediate MSUD	Yes	consanguineous	1	M	Four novel mutations of the BCKDHA, BCKDHB and DBT genes in Iranian patients with maple syrup urine disease	PMID: 29306928
BCKDHB	c.599 C>T	p. P200L	Missense	Likely Pathogenic	5	28.2		POSSIBLY DAMAGING(0.917)	probably damaging 0.89	DAMAGING -2.67	Disease causing	INCREASE (DDG=0.41)	Decrease (DDG=-0.11 )	Homozygosity mapping	AR		Yes	consanguineous			Homozygosity mapping in maple syrup urine disease patients from Iran: Identification of novel
DBT	(c.1150A>G)	p.Ser384Gly	Missense	Benign	9	21.7	Damaging	BENIGN(0.083)	_	_	polymorphism	DECREASE (DDG=-1.20)	Decrease (DDG=-0.77)	PCR	AR	Intermediate MSUD	Yes	consanguineous	1	M	Four novel mutations of the BCKDHA, BCKDHB and DBT genes in Iranian patients with maple syrup urine disease	PMID: 29306928
DBT	c.[363delCT] + c.[1238 T > C]	p.[Leu121Leu fs] + [Ile413Thr]	Frameshift Missense	Pathogenic vus	4 10	_ 25.0	_ Damaging	_ PROBABLY DAMAGING(1.000)	_	_ TOLERATED 0.34	_ Disease causing	DECREASE (DDG=-1.42)	Decrease (DDG=-2.14)	multiplex PCR	AR	MSUD	Yes	consanguineous	1	M	Maple syrup urine disease mutation spectrum in a cohort of 40consanguineous patients and insilico analysis of novel mutations	PMID: 31119508
DBT	c.[363delCT] + c.[1238 T > C]	p.[Leu121Leu fs] + [Ile413Thr]	Frameshift Missense	Pathogenic vus	4 10	_ 25.0	_ Damaging	_ PROBABLY DAMAGING(1.000)	_	_ TOLERATED 0.34	_ Disease causing	DECREASE (DDG=-1.42)	Decrease (DDG=-2.14)	Homozygosity mapping	AR	MSUD	Yes	consanguineous	1		Homozygosity mapping in maple syrup urine disease patients from Iran: Identification of novel
DBT	c.1174 A > C	p.Thr392Pro	Missense	Pathogenic	9	16.26	Damaging	Damaging	_	TOLERATED 0.87	Disease causing	DECREASE (DDG=-1.38)	Decrease (DDG=-1.62 )			MSUD			1	F	Pathogenic Homozygous Mutations in the DBT Gene (c.1174A>C) Result in Maple Syrup Urine Disease in a rs12021720 Carrier	PMID: 35657820
DBT	c.1174 A > C	p.Thr392Pro	Missense	Pathogenic	9	16.26	Damaging	Damaging	_	TOLERATED 0.87	Disease causing	DECREASE (DDG=-1.38)	Decrease (DDG=-1.62 )	multiplex PCR	AR	MSUD	Yes	consanguineous	1	M	Maple syrup urine disease mutation spectrum in a cohort of 40consanguineous patients and insilico analysis of novel mutations	PMID: 31119508
other Variants
BCKDHA	c.117delC	p.R40Gfs*23	Frameshift	Pathogenic	2									PCR/ Direct Sequencing	AR	Classic MSUD	No	_	1	M	A Classic Case of Maple Syrup Urine Disease and a Novel Mutation in the BCKDHA Gene
BCKDHA	c.1267_1267delC	Q423fs	Frameshift	Likely Pathogenic	9	_	_	_			Disease causing	_	_	PCR/ Sanger Sequencing		MSUD	yes	consanguineous			Frequent novel mutations are causative for maple syrup urine disease from Southwest Iran
BCKDHA	c.355_356 ins 7 nt ACAAGGA	p.D335D fs	Frameshift	Likely Pathogenic	3	_	_	_			Disease causing	_	_	multiplex PCR	AR	MSUD	Yes	consanguineous	1	M	Maple syrup urine disease mutation spectrum in a cohort of 40consanguineous patients and insilico analysis of novel mutations	PMID: 31119508
BCKDHA	c.355_356 ins 7 nt ACAAGGA	p.D335D fs	Frameshift	Likely Pathogenic	3	_	_	_			Disease causing	_	_	Homozygosity mapping	AR	MSUD	No	consanguineous			Homozygosity mapping in maple syrup urine disease patients from Iran: Identification of novel
BCKDHA	c.703delT	p.Y235Tfs*95	Frameshift	Pathogenic	6	_	Damaging	Damaging			Disease causing	DECREASE (DDG=-1.30)	DECREASE (DDG=-1.75 )	multiplex PCR	AR	MSUD	Yes	consanguineous	1	M	Maple syrup urine disease mutation spectrum in a cohort of 40consanguineous patients and insilico analysis of novel mutations	PMID: 31119508
BCKDHA	c.702delT	p.Y235TfsX94	Frameshift	Likely Pathogenic	6	_	_	PROBABLY DAMAGING(1.000)			Disease causing	DECREASE (DDG=-1.30)	Decrease (DDG=-1.26 )	PCR/ Direct Sequencing	AR	MSUD	Yes	consanguineous	1	M	Identification of six novel mutations in Iranian patients	PMID: 26901124
BCKDHA	c. 1167 + 1G>T	_	non coding	Likely Pathogenic	8	35		_			Disease causing	_	_	PCR/ Direct Sequencing	AR	MSUD	Yes	consanguineous	1	M	Identification of six novel mutations in Iranian patients	PMID: 26901124
BCKDHA	c.(375 + 1 376-1) (884 + 1 885-1)	_	_	?	?	?		_			?	_	_	PCR/ Direct Sequencing	AR	MSUD	Yes	consanguineous	1	M	Identification of six novel mutations in Iranian patients	PMID: 26901124
BCKDHA	c. 288 + 1G>A	_	non coding	Pathogenic	2	34		_			Disease causing	_	_	PCR/ Direct Sequencing	AR	MSUD	Yes	consanguineous	1	M	Identification of six novel mutations in Iranian patients	PMID: 26901124
BCKDHA	c. 288 + 1G>A	_	non coding	Pathogenic	2	34		_			Disease causing	_	_	Homozygosity mapping	AR	MSUD	No	consanguineous			Homozygosity mapping in maple syrup urine disease patients from Iran: Identification of novel
BCKDHA	c.1198delA	p.Lys400fs	Frameshift	Likely Pathogenic	9	_	_	_			_	_	_	PCR	AR	Classic MSUD	Yes	consanguineous	1	M	Four novel mutations of the BCKDHA, BCKDHB and DBT genes in Iranian patients with maple syrup urine disease	PMID: 29306928
BCKDHA	c. 143delT	p.L48RfsX14	Frameshift	Pathogenic	2	_	_	PROBABLY DAMAGING(0.536)			Disease causing	DECREASE (DDG=-1.92)	Increase (0.15)	PCR/ Direct Sequencing	AR	MSUD	Yes	consanguineous	1	M	Identification of six novel mutations in Iranian patients	PMID: 26901124
BCKDHA	c. 143delT	p.L48RfsX15	Frameshift	Pathogenic	2	_	_	PROBABLY DAMAGING(0.536)			Disease causing	DECREASE (DDG=-1.92)	Increase (0.15)	multiplex PCR	AR	MSUD	No	consanguineous	1	M	Maple syrup urine disease mutation spectrum in a cohort of 40consanguineous patients and insilico analysis of novel mutations
BCKDHA	c. 143delT	p.L48Rfs*15	Frameshift	Pathogenic	2	_	_	PROBABLY DAMAGING(0.536)			Disease causing	DECREASE (DDG=-1.92)	Increase (0.15)	PCR/ Direct Sequencing	AR	Classic MSUD	Yes	_	1	F	A Classic Case of Maple Syrup Urine Disease and a Novel Mutation in the BCKDHA Gene
BCKDHA	c.143_143delT	L48fs	Frameshift	Pathogenic	2	_	_	_			Disease causing	_	_	PCR/ Sanger Sequencing		MSUD	yes	consanguineous			Frequent novel mutations are causative for maple syrup urine disease from Southwest Iran
BCKDHB	c.[633 + 1G > A]	_	non coding	Pathogenic	5	33		_			polymorphism	_	_	PCR/ Direct Sequencing	AR	MSUD	Yes	consanguineous	1	M	In silico analysis of novel mutations in maple syrup urine disease patients from Iran	PMID: 27507644
BCKDHB	c.[633 + 1G > A]	_	non coding	Pathogenic	5	33		_			polymorphism	_	_	multiplex PCR	AR	MSUD	Yes	consanguineous	2	M	Maple syrup urine disease mutation spectrum in a cohort of 40consanguineous patients and insilico analysis of novel mutations
BCKDHB	c.833_834insCAC	p.Thr279dup	in frame	vus	7	_	_	_			_	_	_		AR	MSUD	Yes	consanguineous	1	M	PMID: 35657820	PMID: 27507644
BCKDHB	c.833_834insCAC	p.Thr279dup	in frame	vus	7	_	_	_			_	_	_	multiplex PCR	AR	MSUD	Yes	consanguineous	1	M	Maple syrup urine disease mutation spectrum in a cohort of 40consanguineous patients and insilico analysis of novel mutations
BCKDHB	c. (274 + 1_275–1) _(343 + 1_344–1)del	_	_		3	_	_	_			_	_	_	PCR/ Direct Sequencing	AR	MSUD	yes	consanguineous	1	F	In silico analysis of novel mutations in maple syrup urine disease patients from Iran	PMID: 27507644
BCKDHB	c. (274 + 1_275–1) _(343 + 1_344–1)del	_	_		3	_	_	_			_	_	_	multiplex PCR	AR	MSUD	yes	consanguineous	1	F	Maple syrup urine disease mutation spectrum in a cohort of 40consanguineous patients and insilico analysis of novel mutations
BCKDHB	c.[477 + 1 G > A]	_	non coding												_	MSUD	_	_	_	_	Deficiency of the E1 beta subunit in the branched-chain alpha-keto acid dehydrogenase complex	PMID:8312380
BCKDHB	c.[477 + 1 G > A]	_	non coding											multiplex PCR	_	MSUD	_	_	1	M	Maple syrup urine disease mutation spectrum in a cohort of 40consanguineous patients and insilico analysis of novel mutations
BCKDHB	c.(343 + 1_ 344–1)_ (742 + 1_ 743–1)del	_	splicing	Pathogenic	3_7	_	_	_			Disease causing	_	_	multiplex PCR	AR	MSUD	Yes	consanguineous	1	F	Maple syrup urine disease mutation spectrum in a cohort of 40consanguineous patients and insilico analysis of novel mutations	PMID: 31119508
BCKDHB	c.834_836dup CAC	p.Thr279dup	in frame	Pathogenic	7	_	Damaging	Damaging			Disease causing	_	_	multiplex PCR	AR	MSUD	Yes	consanguineous	1	M	Maple syrup urine disease mutation spectrum in a cohort of 40consanguineous patients and insilico analysis of novel mutations	PMID: 31119508
BCKDHB	c.357delT	p.F120Lfs*110	Frameshift	Pathogenic	4	_	Damaging	Damaging			Disease causing	_	_	multiplex PCR	AR	MSUD	Yes	consanguineous	1	M	Maple syrup urine disease mutation spectrum in a cohort of 40consanguineous patients and insilico analysis of novel mutations	PMID: 31119508
BCKDHB	c.853 C>T	p. R285X												Homozygosity mapping			No	consanguineous			Homozygosity mapping in maple syrup urine disease patients from Iran: Identification of novel
DBT	c.(433 + 1_ 434–1)_(939 + 1_ 940–1)del	_	_	Pathogenic	?	_	_	_			Disease causing	_	_	multiplex PCR	AR	MSUD	Yes	consanguineous	1	M	Maple syrup urine disease mutation spectrum in a cohort of 40consanguineous patients and insilico analysis of novel mutations	PMID: 31119508
DBT	c.85_86ins AACG	p.V29Efs*21	Frameshift	Pathogenic	2	_	_	BENIGN (0.061)			Disease causing	DECREASE (DDG=-1.45)	Decrease (DDG=-2.16)	multiplex PCR	AR	MSUD	Yes	consanguineous	1	M	Maple syrup urine disease mutation spectrum in a cohort of 40consanguineous patients and insilico analysis of novel mutations	PMID: 31119508

## Sheet: HGMD
GENE	Missense/Nonsense	Splicing	Regulatory	Small deletions	Small insertions	Small indels	Gross deletions	Gross insertions/duplications	Complex rearrangements	Repeat variations	Total
BCKDHA	90	12	1	22	5	1	8	1	2	0	142
BCKDHB	124	9	0	27	5	5	10	0	1	0	181
DBT	64	10	1	16	4	0	12	0	0	0	107
DLD	29	4	1	6	2	0	0	0	0	0	42

## Sheet: pathway
GENE	FULL NAME	FUNCTION	PATHWAY(pathcard)	PATHWAY(KEGG)	ONTOLOGY
BCKDHA	Branched Chain Keto Acid Dehydrogenase E1 Subunit Alpha	alpha subunit of the BCKD enzyme complex	Leucine, isoleucine and valine metabolism Regulation of expression of SLITs and ROBOs 2-oxobutanoate degradation Glyoxylate metabolism and glycine degradation Metabolic pathways Lipid metabolism pathway Metabolic reprogramming in pancreatic cancer	Valine, leucine and isoleucine degradation Metabolic pathways Propanoate metabolism Biosynthesis of secondary metabolites	carboxy-lyase activity and 3-methyl-2-oxobutanoate dehydrogenase activity
BCKDHB	Branched Chain Keto Acid Dehydrogenase E1 Subunit Beta	BCKDH subunit of the BCKD enzyme complex	Leucine, isoleucine and valine metabolism Regulation of expression of SLITs and ROBOs 2-oxobutanoate degradation Glyoxylate metabolism and glycine degradation Metabolic pathways	Valine, leucine and isoleucine degradation Metabolic pathways Propanoate metabolism Biosynthesis of secondary metabolites	protein-containing complex binding and 3-methyl-2-oxobutanoate dehydrogenase activity
DBT	Dihydrolipoamide Branched Chain Transacylase E2	E2 component of the BCKD enzyme complex	Leucine, isoleucine and valine metabolism Regulation of expression of SLITs and ROBOs 2-oxobutanoate degradation Glyoxylate metabolism and glycine degradation Metabolic pathways RHOH GTPase cycle Signal Transduction Signaling by Rho GTPases	Circadian rhythm - fly Metabolic pathways Valine, leucine and isoleucine degradation Propanoate metabolism Biosynthesis of secondary metabolites	ubiquitin protein ligase binding and dihydrolipoyllysine-residue transferase activity
DLD	Dihydrolipoamide Dehydrogenase	E3 component of the BCKD enzyme complex	Leucine, isoleucine and valine metabolism Regulation of expression of SLITs and ROBOsz 2-oxobutanoate degradation Glyoxylate metabolism and glycine degradation Metabolism Signal Transduction Fatty acid beta-oxidation	Metabolic pathways Carbon metabolism Pyruvate metabolism Biosynthesis of secondary metabolites Valine, leucine and isoleucine degradation Microbial metabolism in diverse environments Biosynthesis of cofactors Citrate cycle (TCA cycle) Glycolysis / Gluconeogenesis Glycine, serine and threonine metabolism Lysine degradation Tryptophan metabolism Glyoxylate and dicarboxylate metabolism Propanoate me…	oxidoreductase activity and oxidoreductase activity

## Sheet: iranome
Gene	missense variants	Number of Heterozygotes	CADD Score	SIFT Pred	Polyphen2 HVAR Pred	MutationTaster Pred	MutationAssessor Pred	FATHMM Pred	FATHMM MKL Coding Pred	N of 6 Damaging Prediction	Population with the most Frequency of Allele	Population with the Least Frequency of Allele
BCKDHA	c.98C>T	1	16.91	Damaging	Benign	Tolerated	Predicted non-functional (neutral)	Damaging	Tolerated	2	Turkmen( 0.005)	Persian Gulf Islander(0)
BCKDHA	c.113T>C	3	0.951	Tolerated	Benign	Tolerated	Predicted non-functional (neutral)	Damaging	Tolerated	1	Baloch( 0.01)	Turkmen(0)
BCKDHA	c.218C>A	193	2.132	Tolerated	Benign	Tolerated	Predicted non-functional (neutral)	Damaging	Tolerated	1	Baloch( 0.185)	Persian(0.115)
BCKDHA	c.554C>T	40	30	Damaging	Possibly damaging	Damaging	Predicted non-functional (low)	Damaging	Damaging	5	Persian( 0.045)	Lur( 0.005)
BCKDHA	c.1012T>C	0	8.084	Tolerated	Benign	Damaging	Predicted non-functional (neutral)	Damaging	Damaging	3	Arab(0)	Turkmen(0)
BCKDHA	c.1043G>A	1	35	Damaging	Probably damaging	Damaging	Predicted functional (medium)	Damaging	Damaging	1	Arab( 0.005)	Turkmen(0)
BCKDHA	c.1172A>G	1	12.39	Tolerated	Benign	Damaging	Predicted non-functional (neutral)	Damaging	Damaging	3	Azeri( 0.005)	Turkmen(0)
BCKDHA	c.1313A>G	2	8.991	Tolerated	Benign	Tolerated	Predicted non-functional (neutral)	Damaging	Tolerated	1	Turkmen( 0.01)	Persian Gulf Islander (0)
BCKDHA	c.1349T>C	1	20.6	Damaging	Benign	Damaging	Predicted functional (medium)	Damaging	Damaging	5	Azeri( 0.005)	Turkmen(0)
BCKDHA	c.1379C>T	1	25.1	Damaging	Benign	Damaging	Predicted non-functional (low)	Damaging	Damaging	4	Turkmen( 0.005)	Persian Gulf Islander (0)
BCKDHB	c.13G>T	2	8.256	Tolerated	Benign	Tolerated	Predicted non-functional (neutral)	Damaging	Tolerated	1	Lur( 0.0101)	Turkmen(0)
BCKDHB	c.115G>A	1	0.002	Tolerated	Benign	Tolerated	Predicted non-functional (neutral)	Damaging	Tolerated	1	Lur(0.005)	Turkmen(0)
BCKDHB	c.410C>T	1	32	Damaging	Probably damaging	Damaging	Predicted functional (high)	Damaging	Damaging	6	Arab(0.005)	Turkmen(0)
BCKDHB	c.854G>A	1	18.35	Tolerated	Benign	Damaging	Predicted non-functional (neutral)	Damaging	Damaging	3	Azeri( 0.005)	Turkmen(0)
BCKDHB	c.946T>C	1	20.2	Tolerated	Possibly damaging	Damaging	Predicted non-functional (low)	Damaging	Damaging	4	Lur(0.005)	Turkmen(0)
DBT	c.1418A>G	1	15.75	Damaging	Benign	Damaging	Predicted non-functional (low)	Tolerated	Damaging	3	Lur( 0.005)	Turkmen(0)
DBT	c.1380G>A	1	23.7	Tolerated	Benign	Damaging	Predicted non-functional (low)	Tolerated	Damaging	2	Azeri(0.005)	Turkmen(0)
DBT	c.1150A>G	120	1.112	Tolerated	Benign	Tolerated	?	Tolerated	Tolerated	0	Baloch(0.95)	Lur( 0.89)
DBT	c.724T>C	10	1.704	Tolerated	Benign	Tolerated	Predicted non-functional (neutral)	Tolerated	Tolerated	0	Lur( 0.02)	Turkmen(0)
DBT	c.715A>G	2	0.004	Tolerated	Benign	Tolerated	Predicted non-functional (neutral)	Tolerated	Tolerated	0	Arab( 0.005)	Turkmen(0)
DBT	c.535C>T	2	35	Damaging	Probably damaging	Damaging	Predicted functional (high)	Tolerated	Damaging	5	Persian Gulf Islander( 0.02)	Turkmen(0)
DBT	c.107A>T	2	11.36	Tolerated	Benign	Tolerated	Predicted non-functional (neutral)	Tolerated	Damaging	1	Kurd( 0.005)	Turkmen(0)
